# Supplementary material for: Global epidemiology of Giardia duodenalis infection in cancer patients: a systematic review and meta-analysis
Source: Int Health. 2021 May 22;14(1):5–17. doi: 10.1093/inthealth/ihab026 (PMC8769951; doi:10.1093/inthealth/ihab026)
Supplement: ihab026_Supplemental_Files [file ihab026_supplemental_files.zip]

Archive with 7 entries (7 files):
- Suppl_file_1.docx
- Suppl_file_2.docx
- Suppl_file_3.docx
- Suppl_file_4.docx
- Suppl_file_5.docx
- Suppl_file_6.docx
- Suppl_file_7.docx
